# Supplementary material for: Mutations in a P-Type ATPase Gene Cause Axonal Degeneration
Source: PLoS Genet. 2012 Aug 9;8(8):e1002853. doi: 10.1371/journal.pgen.1002853 (PMC3415440; doi:10.1371/journal.pgen.1002853)
Supplement: Table S1 — DNA primers for mapping wl. (XLS) [file pgen.1002853.s012.xls]

## Sheet: Mapping Primers
Table S1	DNA primers for mapping wl
Primer Name	Mouse Chromosome	Genome location	Sequence
D14Mit63-R	14	56051955	ctgctcttgctgtgtttcga
D14Mit63-L	14	56052070	ggagaacaactgaggaagatgc
D14Mit84-L	14	56828380	tcagttgttaaagagcactggct
D14Mit84-R	14	56828490	ggcatcagatcccataggtttat
D14Mit122-L	14	57805083	accgtggttgctaggatcac
D14Mit122-R	14	57805223	gttttagcacatggccgatt
D14Mit154-L	14	58561020	catcatcttatttctaatgcgtgc
D7Mit111-R	14	58561020	ctctcagtatgcaccctctgc
D14Mit154-R	14	58561149	cccagtgcttttttttaagcc
D7Mit111-L	14	58561149	ttcacagacagacatgcaagc
D14Mit215-L	14	58985901	ttttaatttgtgtgtgactgagtgg
D14Mit215-R	14	58986023	acatgcctgtgaggtgagc
DLM14-1 R	14	60307844	aacacctcccccacatacac
DLM14-8 L	14	60307864	actgcagttatgcaaagttttaga
DLM14-1 L	14	60308036	ttagaaaatgttctccacactcc
DLM14-8 R	14	60308055	gggttgagaatcatggatgtaga
D14Mit5-L	14	60343804	cacatgaacagaggggcag
D14Mit5-R	14	60343981	gtcatgaagtgcccaccttt
D14Mit113-L	14	60418658	tgcacaggttttccaatttg
D14Mit113-R	14	60418806	tgctgtctctccccaagc
DLM14-7 L	14	60460992	agctgacatagtcaacacagtgc
DLM14-9 L	14	60461013	atagtcaacacagtgcaccttca
DLM14-9 R	14	60461142	ggtgacatccaggtagacaagac
DLM14-7 R	14	60461149	ctttcaagtggattcctttatgg
DLM14-10 L	14	60619650	tgggagttatcctctaatgtgc
DLM14-10 R	14	60619810	ggaaattgtttgtctacatctatctct
DLM14-13 L	14	60712546	atttttgtatgtggaggtgctgt
DLM14-13 R	14	60712689	tgacctatagcctccacacctat
DLM14-31 L	14	60820659	ccatctccaaatatccacagttc
DLM14-31 R	14	60820778	aagaagctacagcgtactcatgc
DLM14-14 L	14	60857091	gcaatttaaagttttaggaatgctc
DLM14-14 R	14	60857279	tcaacagccatatttctctctcc
DLM14-22 L	14	60868022	ggatgaaggcttgtctaccaaat
DLM14-22 R	14	60868228	aatcggagctatctctccatcac
DLM14-17 L	14	60874498	tgtgtcgtaggtagcattttgttc
DLM14-17 R	14	60874740	ctgcctctggcctctgtg
DLM14-15 L	14	60885420	actgccttctactctgaacctca
DLM14-15 R	14	60885551	gttcactggattctgtttgcttt
DLM14-18 L	14	60961215	ccacagtggcaatacatgcac
DLM14-18 R	14	60961585	caattcttctgtgacagctcctg
DLM14-2 R	14	60965196	ccaccccaacgttcaattac
DLM14-2 L	14	60965323	ggatcttatatggcagtcagca
DLM14-24 R	14	60967005	cctggaattcactaagttgacca
DLM14-24 L	14	60967165	ccagggctacacagcaatatgt
D14Mit66-L	14	61027021	tctacagttcatgggtaggatgc
D14Mit66-R	14	61027167	ccagagactgtgagaatcaaagg
DLM14-11 L	14	61040110	ccggtcatgctgttctagc
DLM14-11 R	14	61040231	aagacatagcgaaaataagctaacg
DLM14-25 L	14	61065362	ctatttgggttgagcagacattc
DLM14-25 R	14	61065610	tggtatgagacagaagccaaact
DLM14-26 L	14	61175542	agagcgcataaatcacagacaac
DLM14-26 R	14	61175663	aagaaagcattgctcattcactc
DLM14-27 L	14	61196894	tataatggcactagggaggctga
DLM14-27 R	14	61197141	attagacaacaaacccaaccaca
DLM14-19 L	14	61205000	tcttcatctcataatgctttgtttg
DLM14-19 R	14	61205144	aaacttggaaaccataataaaagaatg
DLM14-28 L	14	61241610	tcatgtgagatacaggatggaga
DLM14-28 R	14	61241754	agatgggaaagggtgaagagac
DLM14-33 L	14	61273822	acactagatgagcggcacacag
DLM14-33 R	14	61273930	atacactctgaacccaaatgcag
DLM14-34 L	14	61293335	acaagcaaggactgtctccttc
DLM14-34 R	14	61293455	tgaaacacataacctctttaccc
DLM14-20 L	14	61320198	ctttgtctaacacatgcaagatcc
DLM14-35 L	14	61320213	gcaagatcctcagcactgaat
DLM14-35 R	14	61320411	caagctgttaatactacgacgatg
DLM14-20 R	14	61320430	tttctagccccatattaaacaagc
DLM14-29 L	14	61333684	gccctcaaggtaatctcttaactg
DLM14-29 R	14	61333781	tctgttgaaactgtctactttgctt
DLM14-30 L	14	61367357	gtgagtcccagttggtgagac
DLM14-30 R	14	61367556	gcctggcgtgattttaatctt
DLM14-21 L	14	61392715	attataggcgtgtaccactcactg
DLM14-21 R	14	61393052	gctgagcagaatagagggagatac
DLM14-16 L	14	61425436	gttgtaggcgagtgctgctg
DLM14-16 R	14	61425581	agcctccacatcacacagga
DLM14-12 L	14	61477737	tttcacacatttgagtgacaact
DLM14-12 R	14	61477868	tggtcaaagaaggcaaataatg
DLM14-3 R	14	61545151	ggacctgtactaccaaggtgga
DLM14-3 L	14	61545299	tggggcaaaagaagagctaa
DLM14-4 L	14	61620082	tgcacacacactcatgcact
DLM14-4 R	14	61620526	ccggaagtcacttagctggt
DLM14-5 L	14	62082973	tgcagagatccacaactagacaa
DLM14-5 R	14	62083115	gggatttgatggagacattcc
D14Mit37-L	14	63002280	gtcgatggatgactgctgc
D14Mit37-R	14	63002418	catggggactcaggagattg
DLM14-6 L	14	63081216	gctggagcagaagctgagag
DLM14-6 R	14	63081442	aggtttccaaagcagcagaa
