# Supplementary material for: Mutations in a P-Type ATPase Gene Cause Axonal Degeneration
Source: PLoS Genet. 2012 Aug 9;8(8):e1002853. doi: 10.1371/journal.pgen.1002853 (PMC3415440; doi:10.1371/journal.pgen.1002853)
Supplement: Table S2 — DNA primers for sequencing Atp8a2 cDNA. (XLS) [file pgen.1002853.s013.xls]

## Sheet: Sequencing primers
Table S2. DNA primers for sequencing Atp8a2 cDNA
Primer Name	DNA Sequence
Atp8a2P1_L	ACACTACTCTACCCTGGGAAAGC
Atp8a2P1_R	GCAGACAATGCAGTTAACAAGAA
Atp8a2P2_L	CCCTTGGTCATCATTCTAACG
Atp8a2P2_R	GCAATTCAACAAAAGCACCTCT
Atp8a2P3_L	CAGCTCAGGAACACACAGTGG
Atp8a2P3_R	GGATGACTTCTTGTACCAATGACTC
Atp8a2P4_L	ACATCAAACCTCAACGAAGAGC
Atp8a2P4_R	CCATCAGGACAACTTCGACTCTA
Atp8a2P5_L	GTACTCGGTCATCATCGAAGC
Atp8a2P5_R	CCTGAAGTATGCACTCTCCTTTG
Atp8a2P6_L	CCCTTATCCTATTGAAGGAGGACT
Atp8a2P6_R	TTTACAGAATCACTCAGAACGCTG
Atp8a2P5_L	CTTCACTCTGGGGATCTTCG
Atp8a2P5_R	AGACAGTAACGGAAAGAGGATGAA
Atp8a2P6_L	ACACCTGCAAAAAGACTCTGCT
Atp8a2P6_R	AGTTTGTTAGCAGCTCTCTGTCCT
